# Supplementary material for: Whole Genome Sequence of Treponema pallidum ssp. pallidum, Strain Mexico A, Suggests Recombination between Yaws and Syphilis Strains
Source: PLoS Negl Trop Dis. 2012 Sep 20;6(9):e1832. doi: 10.1371/journal.pntd.0001832 (PMC3447947; doi:10.1371/journal.pntd.0001832)
Supplement: Table S1 — List of genes encoding putative virulence factors annotated in the Mexico A genome. Putative virulence factors were defined as those previously described by Čejková et al. [7] and comprised 31 genes (including tpr, arp, and TPAMA0136 genes). (XLS) [file pntd.0001832.s001.xls]

## Sheet: Table S1
Table S1. List of genes encoding putative virulence factors annotated in the Mexico A genome.
ORF number	Predicted function
TPAMA_0009	Tpr protein A
TPAMA_0011	Tpr protein B
TPAMA_0117	Tpr protein C
TPAMA_0131	Tpr protein D
TPAMA_0136	hypothetical outer membrane protein
TPAMA_0155	M23B subfamily peptidase
TPAMA_0171	lipoprotein, 15 kDa (tpp15)
TPAMA_0263	conserved hypothetical protein
TPAMA_0313	Tpr protein E
TPAMA_0316	Tpr protein F
TPAMA_0317	Tpr protein G
TPAMA_0326	outer membrane protein
TPAMA_0399	IIISP family Type III (virulence-related) secretory pathway protein
TPAMA_0401	IIISP family Type III (virulence-related) secretory pathway protein
TPAMA_0402	IIISP family Type III (virulence-related) secretory pathway protein
TPAMA_0572	hypothetical membrane protein
TPAMA_0574	lipoprotein antigen Tp47
TPAMA_0610	Tpr protein H
TPAMA_0620	Tpr protein I
TPAMA_0621	Tpr protein J
TPAMA_0680	O-sialoglycoprotein endopeptidase
TPAMA_0714	IIISP family Type III (virulence-related) secretory pathway protein
TPAMA_0715	IIISP family Type III (virulence-related) secretory pathway protein
TPAMA_0716	IIISP family Type III (virulence-related) secretory pathway protein
TPAMA_0717	IIISP family Type III (virulence-related) secretory pathway protein
TPAMA_0718	IIISP family Type III (virulence-related) secretory pathway protein
TPAMA_0751	laminin-binding protein
TPAMA_0897	Tpr protein K
TPAMA_0971	tp34 lipoprotein
TPAMA_1031	Tpr protein L
TPAMA_1038	bacterioferrin
