# Supplementary material for: Whole Genome Sequence of Treponema pallidum ssp. pallidum, Strain Mexico A, Suggests Recombination between Yaws and Syphilis Strains
Source: PLoS Negl Trop Dis. 2012 Sep 20;6(9):e1832. doi: 10.1371/journal.pntd.0001832 (PMC3447947; doi:10.1371/journal.pntd.0001832)
Supplement: Table S2 — Gene fusions identified in the Mexico A genome. Frameshift mutations identified in the Mexico A genome resulted in gene fusions of 43 ORFs originally annotated in the SS14 genome. The resulting 21 ORFs annotated in the Mexico A genome are listed in this table. In stands for insertion and del for deletion. (XLS) [file pntd.0001832.s002.xls]

## Sheet: Table S2
Table S2. Gene fusions identified in the Mexico A genome.
Affected ORFs according to the SS14 genome (GenBank acc. no CP000805.1)	Type of change	Fused ORFs	ORF annotated in the Mexico A genome (GenBank acc. no. CP003064.1)
TPASS_0006	in (1 bp)	TP0006 and TP0008	TPAMA_0006
TPASS_0013	in (2 bp)	TP0013 and TP0014	TPAMA_0013
TPASS_0018	3 in (1 bp)	TP0018 and TP0019	TPAMA_0018
TPASS_0172, TPASS_0173	in (1 bp) del (1 bp)	TP0172 and TP0173	TPAMA_0172
TPASS_0174, TPASS_0175, TPASS_0176	2 del (1 bp) in (1 bp)	TP0174, TP0175 and TP0176	TPAMA_0174
TPASS_0180	in (2 bp)	TP0179 and TP0180	TPAMA_0179
TPASS_0284	in (1 bp)	TP0284 and TP0285	TPAMA_0284
TPASS_0286	in (1 bp)	TP0286 and TP0287	TPAMA_0286
TPASS_0288	del (1 bp)	TP0288 and TP0289	TPAMA_0288
TPASS_0299	in (1 bp)	TP0299 and TP0300	TPAMA_0299
TPASS_0324	in (1 bp)	TP0324 and TP0325	TPAMA_0324
TPASS_0377	in (1 bp)	TP0377 and TP0378	TPAMA_0377
TPASS_0419	del (1 bp)	TP0419 and TP0420	TPAMA_0419
TPASS_0462	del (1 bp)	TP0462 and TP0463	TPAMA_0462
TPASS_0481	in (1 bp)	TP0481 and TP0482	TPAMA_0481
TPASS_0588	in (1 bp)	TP0587 and TP0588	TPAMA_0587
TPASS_0703	in (1 bp)	TP0702 and TP0703	TPAMA_0702
TPASS_0782	del (1 bp)	TP0781 and TP0782	TPAMA_0781
TPASS_0859	del (1 bp)	TP0859 and TP0860	TPAMA_0859
TPASS_0899	in (1 bp)	TP0899 and TP0900	TPAMA_0899
TPASS_0928	in (1 bp)	TP0928 and TP0929	TPAMA_0926
