# Supplementary material for: Whole Genome Sequence of Treponema pallidum ssp. pallidum, Strain Mexico A, Suggests Recombination between Yaws and Syphilis Strains
Source: PLoS Negl Trop Dis. 2012 Sep 20;6(9):e1832. doi: 10.1371/journal.pntd.0001832 (PMC3447947; doi:10.1371/journal.pntd.0001832)
Supplement: Table S3 — ORFs containing sequence changes in comparison of the Mexico A genome with the Nichols genome. Mexico A genome was compared with the Nichols genome (AE000520.1) and with the improved version of the Nichols genome (Pospíšilová, unpublished results). No change means that ORF sequence in the improved Nichols version was identical to the ORF in the Mexico A genome and the originally identified change was considered to be Nichols sequencing error. In the case of 14 Nichols ORF sequences, only partial (partial data) or no (N/A) sequencing data were available. Sub stands for substitution, in for insertion, del for deletion and MCS stands for multiple sequence changes. (XLS) [file pntd.0001832.s003.xls]

## Sheet: Table S3
Table S3. ORFs containing sequence changes in comparison of the Mexico A genome with the Nichols genome.
ORF annotated in the Nichols genome (GenBank acc. no. AE000520.1)	ORF annotated in the Mexico A genome	Changes found in comparison the Mexico A genome with the Nichols genome (GenBank acc. no. AE000520.1)	Changes found in comparison the Mexico A genome with the revised Nichols genome (Pospíšilová, unpublished)	Predicted function	Functional category
TP_0005	TPAMA_0005	sub	sub	cDP-diacylglycerol--glycerol-3-phosphate 3-phosphatidyltransferase	DNA Replication, Repair, Recombination
TP_0006	TPAMA_0006	sub	no change	conserved hypothetical protein	Unknown
TP_0007	TPAMA_0006	in (1 bp)	no change	hypothetical protein	Unknown
TP_0009	TPAMA_0009	sub	sub	Tpr protein A	Virulence
TP_0012	-	del (1 bp)	del (1 bp)	hypothetical protein	Unknown
TP_0013	TPAMA_0013	in (2 bp)	no change	conserved hypothetical protein	Unknown
TP_0018	TPAMA_0018	sub, 3 in (1 bp)	sub	transcription elongation factor GreA	Transcription
TP_0020	TPAMA_0020	sub	no change	hypothetical membrane protein	Unknown
TP_0040	TPAMA_0040	del (1 bp)	del (1 bp)	probable methyl-accepting chemotaxis protein	Cell processes
TP_0049	TPAMA_0049	sub, in (1 bp)	in (1 bp)	hypothetical protein	General metabolism
TP_0051	TPAMA_0051	sub	sub	peptide chain release factor RF1	Translation
TP_0065	TPAMA_0065	in (1 bp)	no change	probable SAM dependent methyltransferase	General metabolism
TP_0067	-	in (1 bp), sub	in (1 bp), sub	conserved hypothetical protein	Unknown
TP_0073	TPAMA_0073	sub	sub	conserved hypothetical protein	Unknown
TP_0076	TPAMA_0076	sub, in (1 bp)	no change	sugar ABC superfamily ATP binding cassette transporter, membrane protein	Transport
TP_0077	TPAMA_0077	sub	sub	capsular polysaccharide biosynthesis protein CapD	Cell structure
TP_0079	TPAMA_0079	sub	sub	bifunctional aldehyde oxidase/xanthine dehydrogenase	General metabolism
TP_0082	TPAMA_0082	in (1 bp)	no change	sigma-54 dependent transcriptional regulator	Regulation
TP_0083	TPAMA_0083	sub, in (1 bp)	sub	conserved hypothetical protein	Unknown
TP_0098	TPAMA_0098	del (1 bp)	no change	chaperone DnaJ	Cell processes
TP_0106	TPAMA_0106	2 sub	no change	BCCT family betaine/carnitine/choline transporter	Transport
TP_0117	TPAMA_0117	20 sub	20 sub	Tpr protein C	Virulence
TP_0126	TPAMA_0126	del (1 bp)	N/A	hypothetical protein	Unknown
TP_0127	TPAMA_0127	del (1 bp)	no change	hypothetical protein	Unknown
TP_0131	TPAMA_0131	MSC	N/A	Tpr protein D	Virulence
TP_0134	TPAMA_0134	sub	N/A	hypothetical outer membrane protein	Unknown
TP_0135	TPAMA_0135	2 sub, 1 in (1 bp)	partial data	hypothetical protein	Unknown
TP_0136	TPAMA_0136	50 sub, 2 del (3 bp, 6 bp)	50 sub, 2 del (3 bp, 6 bp)	hypothetical outer membrane protein	Virulence
TP_0137	-	sub	sub	hypothetical protein	Unknown
TP_0147	TPAMA_0147	sub	sub	glycosyl hydrolase family protein	General metabolism
TP_0154	TPAMA_0154	4 sub	no change	pseudouridylate synthase	Translation
TP_0172	TPAMA_0172	in (1 bp)	no change	conserved hypothetical membrane protein	Unknown
TP_0173	TPAMA_0172	del (1 bp)	no change	hypothetical protein	Unknown
TP_0174	TPAMA_0174	del (1 bp)	no change	conserved hypothetical protein	Unknown
TP_0175	TPAMA_0174	del (1 bp)	no change	hypothetical protein	Unknown
TP_0176	TPAMA_0174	in (1 bp)	no change	hypothetical protein	Unknown
TP_0177	TPAMA_0177	del (1 bp)	no change	conserved hypothetical protein	Unknown
TP_0178	TPAMA_0178	sub	sub	hypothetical protein	Unknown
TP_0179	TPAMA_0179	8 sub	8 sub	hypothetical protein	Unknown
TP_0180	TPAMA_0179	in (2 bp)	in (2 bp)	conserved hypothetical protein	Unknown
TP_0208	TPAMA_0208	in (1 bp)	no change	Sec family Type I general secretory pathway protein SecY	Transport
TP_0217	TPAMA_0217	in (1 bp)	no change	chaperone DnaJ	Cell processes
TP_0221	TPAMA_0221	in (1 bp)	no change	serine-type D-Ala-D-Ala carboxypeptidase	Cell structure
TP_r01	TPAMA_r0001	in (1 bp)	no change	16S ribosomal RNA	RNA
TP_0230	TPAMA_0230	sub	sub	DNA replication factor Y	DNA Replication, Repair, Recombination
TP_0233	TPAMA_0233	sub	sub	anti sigma factor antagonist	Regulation
TP_0245	TPAMA_0245	sub	sub	conserved hypothetical protein	Unknown
TP_0248	-	del (1 bp)	no change	conserved hypothetical protein	Unknown
TP_0252	TPAMA_0252	sub	sub	apolipoprotein N-acyltransferase	Cell structure
TP_0254	TPAMA_0254	sub	sub	transcription termination factor Rho	Transcription
TP_0258	TPAMA_0258	2 sub	2 sub	conserved hypothetical protein	Unknown
TP_0263	TPAMA_0263	in (1 bp)	no change	conserved hypothetical protein	Virulence
TP_0265	TPAMA_0265	sub	sub	LIVCS family branched chain amino acid:cation symporter	Transport
TP_0279	TPAMA_0279	in (2 bp)	in (2 bp)	bifunctional cytidylate kinase/ribosomal protein S1	Translation
TP_0284	TPAMA_0284	in (1 bp)	no change	conserved hypothetical protein	Unknown
TP_0286	TPAMA_0286	in (1 bp)	no change	conserved hypothetical protein	Unknown
TP_0287	TPAMA_0286	sub	sub	hypothetical protein	Unknown
TP_0288	TPAMA_0288	del (1 bp)	no change	hypothetical protein	Unknown
TP_0297	TPAMA_0297	2 sub	2 sub	conserved hypothetical protein	Unknown
TP_0299	TPAMA_0299	in (1 bp)	no change	hypothetical protein	Unknown
TP_0300	TPAMA_0299	sub	sub	sugar ABC superfamily ATP binding cassette transporter, ABC protein	Transport
TP_0304	TPAMA_0304	4 sub, del (3 bp)	4 sub, del (3 bp)	hypothetical protein	Unknown
TP_0309	TPAMA_0309	sub	sub	probable polar amino acid ABC superfamily ATP binding cassette transporter, binding protein	Transport
TP_0310	TPAMA_0310	2 sub	2 sub	probable single-stranded DNA-binding protein	DNA Replication, Repair, Recombination
TP_0313	TPAMA_0313	sub	sub	Tpr protein E	Virulence
TP_0314	-	2 sub	N/A	hypothetical protein	Unknown
TP_0317	TPAMA_0317	40 sub	N/A	Tpr protein G	Virulence
TP_0319	TPAMA_0319	sub	sub	sugar ABC superfamily ATP binding cassette transporter, membrane protein	Transport
TP_0324	TPAMA_0324	in (1 bp)	no change	hypothetical outer membrane protein	Unknown
TP_0326	TPAMA_0326	4 sub, del (15 bp)	4 sub, del (15 bp)	outer membrane protein	Virulence
TP_0329	TPAMA_0329	del (1 bp)	no change	glycine hydroxymethyltransferase	General metabolism
TP_0330	TPAMA_0330	sub	sub	AAA family ATPase	General metabolism
TP_0344	TPAMA_0344	sub	sub	transcription-repair coupling factor	Transcription
TP_0346	TPAMA_0346	2 sub	2 sub	conserved hypothetical protein	Unknown
TP_0347	-	del (4 bp)	del (4 bp)	hypothetical membrane protein	Unknown
TP_0348	TPAMA_0348	2 in (1 bp)	in (1 bp)	hypothetical membrane protein	Unknown
TP_0350	TPAMA_0350	sub	no change	glutamate-5-semialdehyde dehydrogenase	General metabolism
TP_0376	-	in (1 bp)	no change	hypothetical membrane protein	Unknown
TP_0377	TPAMA_0377	in (1 bp)	no change	flagellar basal body-associated protein FliL	Cell processes
TP_0379	TPAMA_0379	2 sub	no change	Sec family Type I general secretory pathway protein SecA	Transport
TP_0387	TPAMA_0387	sub	sub	cell division protein FtsW	Cell processes
TP_0389	TPAMA_0389	sub	sub	cell division protein FtsA	Cell processes
TP_0394	TPAMA_0394	sub	sub	DNA topoisomerase TopA	DNA Replication, Repair, Recombination
TP_0402	TPAMA_0402	sub	sub	IIISP family Type III (virulence-related) secretory pathway protein	Virulence
TP_0407	TPAMA_0407	del (1 bp)	no change	HAD family hydrolase	General metabolism
TP_0408	TPAMA_0408	sub	sub	conserved hypothetical protein	Unknown
TP_0414	TPAMA_0414	sub	sub	AGCS family alanine or glycine:sodium (Na+) or proton (H+) symporter	Transport
TP_0415	TPAMA_0415	in (1 bp)	no change	hypothetical protein	Unknown
TP_0419	TPAMA_0419	del (1 bp)	no change	acid phosphatase	Cell processes
TP_0424	TPAMA_0424	in (1 bp)	no change	two-sector ATPase, V(1) subunit E	Transport
TP_0425	TPAMA_0425	del (1 bp)	no change	hypothetical protein	Unknown
TP_0430	TPAMA_0430	sub	sub	two-sector ATPase, V(0) subunit K	Transport
TP_0431	TPAMA_0431	sub	sub	probable Baf family transcriptional regulator	Regulation
TP_0433	TPAMA_0433	in (120 bp)	in (120 bp)	hypothetical protein	Unknown
TP_0443	TPAMA_0443	sub	sub	conserved hypothetical protein	Unknown
TP_0449	TPAMA_0449	sub	sub	hypothetical protein	Unknown
TP_0461	TPAMA_0461	del (1 bp)	del (1 bp)	probable transcriptional regulator	Regulation
TP_0462	TPAMA_0462	7 sub, del (1 bp)	7 sub	conserved hypothetical protein	Unknown
TP_0463	TPAMA_0462	sub	sub	hypothetical protein	Unknown
TP_0469	-	2 sub, in (1 bp)	no change	conserved hypothetical protein	Unknown
TP_0470	TPAMA_0470	in (216 bp)	in (216 bp)	conserved hypothetical protein	Unknown
TP_0471	TPAMA_0471	sub	sub	conserved hypothetical protein	Unknown
TP_0473	TPAMA_0473	sub	sub	hypothetical membrane protein	Unknown
TP_0477	TPAMA_0477	in (1 bp)	no change	6-phosphogluconolactonase	General metabolism
TP_0481	TPAMA_0481	sub, in (1 bp)	partial data	hypothetical protein	Unknown
TP_0485	TPAMA_0485	sub	sub	probable adenylate cyclase	General metabolism
TP_0486	TPAMA_0486	del (1 bp)	no change	Borrelia-like antigen p83/100	Unknown
TP_0487	TPAMA_0487	2 sub, in (1 bp)	partial data	hypothetical protein	Unknown
TP_0488	TPAMA_0488	27 sub	27 sub	methyl-accepting chemotaxis protein	Cell processes
TP_0491	TPAMA_0491	in (1 bp)	no change	conserved hypothetical protein	Unknown
TP_0493	TPAMA_0493	sub	sub	DNA-directed RNA polymerase sigma subunit RpoD	Transcription
TP_0512	TPAMA_0512	sub	sub	bifunctional 2-C-methyl-D-erythritol 4-phosphate cytidylyltransferase/2-C-methyl-D-erythritol 2,4-cyclodiphosphate synthase	General metabolism
TP_0515	TPAMA_0515	12 sub	12 sub	conserved hypothetical outer membrane protein	Unknown
TP_0520	TPAMA_0520	in (1 bp)	no change	sensor histidine kinase	Regulation
TP_0529	TPAMA_0529	sub	sub	two-sector ATPase, V(1) subunit A	Transport
TP_0533	TPAMA_0533	in (1 bp)	no change	two-sector ATPase, V(0) subunit I	Transport
TP_0536	TPAMA_0536	2 in (1 bp)	no change	hypothetical protein	Unknown
TP_0544	TPAMA_0544	in (6 bp)	in (6 bp)	conserved hypothetical protein	Unknown
TP_0547	TPAMA_0547	2 sub	2 sub	4-hydroxy-3-methylbut-2-enyl diphosphate reductase	General metabolism
TP_0548	TPAMA_0548	32 sub, 2 in (3 bp, 9 bp)	partial data	hypothetical membrane protein	Unknown
TP_0554	TPAMA_0554	sub	sub	phosphoglycolate phosphatase	General metabolism
TP_0555	TPAMA_0555	in (1 bp)	no change	DAACS family dicarboxylate/amino acid:sodium (Na+) or proton (H+) symporter	Transport
TP_0558	TPAMA_0558	5 sub	5 sub	probable NiCoT family nickel (Ni2+)-cobalt (Co2+) transporter	Transport
TP_0559	TPAMA_0559	2 sub	2 sub	thiamine biosynthesis ATP pyrophosphatase	General metabolism
TP_0560	TPAMA_0560	sub	sub	transketolase	General metabolism
TP_0569	TPAMA_0569	sub	sub	Xaa-Pro aminopeptidase	General metabolism
TP_0571	TPAMA_0571	sub	sub	LemA family protein	Cell structure
TP_0574	TPAMA_0574	sub	sub	lipoprotein antigen Tp47	Virulence
TP_0575	TPAMA_0575	in (1 bp)	no change	EI family phosphotransferase system enzyme I	Transport
TP_0583	-	sub	no change	hypothetical protein	Unknown
TP_0584	TPAMA_0584	sub	sub	hypothetical protein	Unknown
TP_0588	TPAMA_0587	in (1 bp)	no change	hypothetical protein	Unknown
TP_0591	TPAMA_0591	4 sub	sub	bifunctional Hpr kinase/phosphatase	General metabolism
TP_0594	TPAMA_0594	sub, del (1 bp)	sub	conserved hypothetical protein	Unknown
TP_0598	TPAMA_0598	2 sub, 3 in (1 bp, 2 bp, 1 bp)	sub	hypothetical protein	Unknown
TP_0610	TPAMA_0610	sub	N/A	Tpr protein H	Virulence
TP_0612	TPAMA_0612	sub	sub	ABC superfamily ATP binding cassette transporter, membrane protein	Transport
TP_0618	TPAMA_0618	del (1 bp)	no change	hypothetical protein	Unknown
TP_0619	TPAMA_0619	13 sub	13 sub	hypothetical protein	Unknown
TP_0620	TPAMA_0620	5 sub	5 sub	Tpr protein I	Virulence
TP_0621	TPAMA_0621	6 sub	6 sub	Tpr protein J	Virulence
TP_0630	TPAMA_0630	sub	sub	protein-glutamate O-methyltransferase	Cell processes
TP_0633	TPAMA_0633	sub	no change	bifunctional peptide-methionine (S)-S-oxide reductase/peptide-methionine (R)-S-oxide reductase	Cell processes
TP_0640	TPAMA_0640	sub	sub	methyl-accepting chemotaxis protein	Cell processes
TP_0644	TPAMA_0644	sub	sub	lysine--tRNA ligase	Translation
TP_0651	-	in (1 bp)	no change	conserved hypothetical membrane protein	Unknown
TP_0665	TPAMA_0665	sub	sub	conserved hypothetical protein	Unknown
TP_0667	TPAMA_0667	sub	sub	bifunctional phosphoribulokinase/uridine kinase	General metabolism
TP_0668	TPAMA_0668	del (6 bp)	del (6 bp)	hypothetical membrane protein	Unknown
TP_0697	-	in (1 bp)	in (1 bp)	hypothetical membrane protein	Unknown
TP_0699	-	sub	sub	hypothetical protein	Unknown
TP_0703	TPAMA_0702	in (1 bp)	no change	hypothetical protein	Unknown
TP_0721	TPAMA_0721	sub	sub	flagellar motor switch protein FliM	Cell structure
TP_0731	TPAMA_0731	in (1 bp)	no change	ADP-ribose diphosphatase	General metabolism
TP_0736	TPAMA_0736	sub	sub	ferredoxin--NADP(+) reductase, subunit alpha	General metabolism
TP_0737	TPAMA_0737	sub	sub	sugar ABC superfamily ATP binding cassette transporter, binding protein	Transport
TP_0746	TPAMA_0746	sub	sub	pyruvate, phosphate dikinase	General metabolism
TP_0748	TPAMA_0748	sub	sub	cytoplasmic filament protein A	Cell processes
TP_0756	TPAMA_0756	sub	sub	methionyl-tRNA formyltransferase	Translation
TP_0762	TPAMA_0762	in (1 bp)	no change	hypothetical protein	Unknown
TP_0770	TPAMA_0770	sub	sub	probable ATP-dependent RNA helicase	Translation
TP_0782	TPAMA_0781	del (1 bp)	no change	hypothetical protein	Unknown
TP_0790	TPAMA_0790	sub	sub	probable RND superfamily resistance-nodulation-cell division antibiotic:proton (H+) antiporter	Transport
TP_0792	TPAMA_0791	sub	sub	hypothetical protein	Unknown
TP_0804	TPAMA_0804	sub	sub	sugar ABC superfamily ATP binding cassette transporter, ABC protein	Transport
TP_0805	TPAMA_0805	2 sub	no change	probable exoribonuclease II	Transcription
TP_0813	TPAMA_0813	in (1 bp)	no change	hypothetical protein	Unknown
TP_0820	TPAMA_0820	sub	sub	conserved hypothetical protein	Unknown
TP_0830	TPAMA_0830	in (1 bp)	no change	tRNA-pseudouridine synthase I	Translation
TP_0841	TPAMA_0841	sub	sub	S1 family peptidase Do	General metabolism
TP_0854	TPAMA_0854	sub	sub	conserved hypothetical membrane protein	Unknown
TP_0856	TPAMA_0856	in (1 bp)	no change	hypothetical protein	Unknown
TP_0858	TPAMA_0858	3 sub	3 sub	hypothetical protein	Unknown
TP_0859	TPAMA_0859	del (1 bp)	no change	hypothetical protein	Unknown
TP_0865	TPAMA_0865	2 sub, in (3 bp)	2 sub, in (3 bp)	hypothetical outer membrane protein	Unknown
TP_0866	TPAMA_0866	in (1 bp)	no change	conserved hypothetical protein	Unknown
TP_0867	TPAMA_0867	sub	sub	hypothetical protein	Unknown
TP_0872	TPAMA_0872	sub	sub	flagellar hook-associated protein FliD	Cell structure
TP_0877	TPAMA_0877	2 sub	2 sub	conserved hypothetical protein	Unknown
TP_0885	TPAMA_0885	sub	sub	dUTP diphosphatase	General metabolism
TP_0896	TPAMA_0896	2 sub	N/A	hypothetical protein	Unknown
TP_0897	TPAMA_0897	MSC	MSC	Tpr protein K	Virulence
TP_0898	TPAMA_0898	2 sub	partial data	exodeoxyribonuclease V beta subunit	DNA Replication, Repair, Recombination
TP_0899	TPAMA_0899	in (1 bp)	no change	hypothetical protein	Unknown
TP_0912	TPAMA_0912	2 sub	2 sub	conserved hypothetical protein	Unknown
TP_0915	TPAMA_0915	sub	sub	conserved hypothetical protein	Unknown
TP_0921	TPAMA_0921	2 in (1 bp, 2 bp)	partial data	NADH dehydrogenase	General metabolism
TP_0923	TPAMA_0923	2 in (2 bp, 1 bp)	no change	hypothetical outer membrane protein	Unknown
TP_0924	TPAMA_0924	sub	sub	transcriptional accessory protein	Transcription
TP_0928	TPAMA_0928	in (1 bp)	no change	hypothetical protein	Unknown
TP_0950	-	in (1 bp)	no change	hypothetical protein	Unknown
TP_0952	TPAMA_0952	sub	sub	probable lipase/esterase	General metabolism
TP_0958	TPAMA_0958	sub	sub	TRAP-T family tripartite ATP-independent periplasmic transporter, membrane protein	Transport
TP_0966	TPAMA_0966	4 sub	4 sub	hypothetical protein	Unknown
TP_0967	TPAMA_0967	in (9 bp)	in (9 bp)	hypothetical protein	Unknown
TP_0968	TPAMA_0968	3 sub	3 sub	hypothetical protein	Unknown
TP_0973	TPAMA_0973	sub	sub	phenylalanine--tRNA ligase alpha subunit	Translation
TP_0976	TPAMA_0976	sub	sub	hypothetical membrane protein	Unknown
TP_0978	TPAMA_0978	sub	sub	signal peptidase II	Cell processes
TP_0983	TPAMA_0983	sub	no change	hypothetical protein	Unknown
TP_0993	TPAMA_0993	in (1 bp)	no change	probable rare lipoprotein A	Unknown
TP_0995	TPAMA_0995	sub, in (1 bp)	sub	probable CAP family transcription factor	Regulation
TP_1028	TPAMA_1028	sub	sub	excision endonuclease subunit UvrD	DNA Replication, Repair, Recombination
TP_1029	TPAMA_1029	sub	sub	hypothetical protein	Unknown
TP_1030	TPAMA_1030	7 sub, 2 in (1 bp)	partial data	hypothetical protein	Unknown
TP_1031	TPAMA_1031	31 sub	31 sub	Tpr protein L	Virulence
