# Supplementary material for: Whole Genome Sequence of Treponema pallidum ssp. pallidum, Strain Mexico A, Suggests Recombination between Yaws and Syphilis Strains
Source: PLoS Negl Trop Dis. 2012 Sep 20;6(9):e1832. doi: 10.1371/journal.pntd.0001832 (PMC3447947; doi:10.1371/journal.pntd.0001832)
Supplement: Table S4 — Number of ORFs containing sequence changes in comparison of Mexico A with Nichols and SS14. The Mexico A genome was compared with the Nichols genome (AE000520.1) and with the improved version of the Nichols genome (Pospíšilová, unpublished results). Numbers in brackets represent percentage of ORFs with sequence changes in each functional category. (XLS) [file pntd.0001832.s004.xls]

## Sheet: Table S3
Table S4. Number of ORFs containing sequence changes in comparison of Mexico A with Nichols and SS14.
Functional category	Number of ORFs with sequence changes in the Mexico A genome			Total number of ORFs in the Mexico A genome
	Nichols (GenBank acc. no. AE000520.1)	Nichols (revised; Pospíšilová, unpublished)	SS14 (GenBank acc. no. CP000805.1)
Cell processes, cell structure	19 (15.2%)	13 (10.4%)	12 (9.6%)	125
DNA replication, repair and recombination	6 (11.8%)	5 (9.8%)	3 (5.9%)	51
General metabolism	25 (15.5%)	18 (11.2%)	11 (6.8%)	161
Transcription, translation and gene regulation	20 (11.6%)	15 (8.7%)	10 (5.8%)	173
Transport	21 (18.6%)	13 (11.5%)	12 (10.6%)	113
Virulence	15 (48.4%)	11 (35.5%)	11 (35.5%)	31
Unknown	99 (29.8%)	49 (14.8%)	67 (19%)	327
RNA	1 (0.8%)	0	3 (5.5%)	54
